# Supplementary material for: The MLL1 trimeric catalytic complex is a dynamic conformational ensemble stabilized by multiple weak interactions
Source: Nucleic Acids Res. 2019 Aug 10;47(17):9433–47. doi: 10.1093/nar/gkz697 (PMC6755125; doi:10.1093/nar/gkz697)
Supplement: gkz697_Supplemental_Files [file gkz697_supplemental_files.zip]

Archive with 2 entries (2 files):
- MLL_complex_Supplementary_Data_july22.pdf
- MLL_complex_Supplementary_Figures_July22.pdf
